# Supplementary material for: Active Components of Ginkgo biloba Flower Attenuate Radiation-Induced Cognitive Impairment via Inhibiting Ferroptosis
Source: Antioxidants (Basel). 2026 Feb 1;15(2):183. doi: 10.3390/antiox15020183 (PMC12938514; doi:10.3390/antiox15020183)
Supplement: Supplementary file 1 [file antioxidants-15-00183-s001.zip]

Archive with 1 entries (1 files):
- antioxidants-4107988-supplementary.pdf
